# Supplementary material for: Reconstruction of Fibroin Nanofibers (FNFs) via Electrospinning: Fabrication of Poly(vinyl alcohol)/FNFs Composite Nanofibers from Aqueous Solution
Source: Polymers (Basel). 2021 Dec 23;14(1):43. doi: 10.3390/polym14010043 (PMC8747545; doi:10.3390/polym14010043)
Supplement: Supplementary file 1 [file polymers-14-00043-s001.zip]

Archive with 1 entries (1 files):
- polymers-1497204-supplementary.pdf
